# Supplementary material for: Diagnostic Predictive Scores of Amyloid Cardiomyopathy in Patients with Heart Failure with Preserved Ejection Fraction and Left Ventricular Hypertrophy
Source: J Cardiovasc Dev Dis. 2025 Oct 22;12(11):417. doi: 10.3390/jcdd12110417 (PMC12653825; doi:10.3390/jcdd12110417)
Supplement: Supplementary file 1 [file jcdd-12-00417-s001.zip]

Archive with 1 entries (1 files):
- jcdd-3908669-supplementary.pdf
